# Supplementary material for: Enhanced nitrate removal in aquatic systems using biochar immobilized with algicidal Bacillus sp. AK3 and denitrifying Alcaligenes sp. M3: A synergistic approach
Source: PLoS One. 2025 Mar 5;20(3):e0318416. doi: 10.1371/journal.pone.0318416 (PMC11882090; doi:10.1371/journal.pone.0318416)
Supplement: S1 File — Measurements of nitrate, phosphorus, ammonium, pH, conductivity, temperature, BOD, chlorophyll, and Microcystis cell count for Control, Biochar, and Biochar+Bacteria treatments on days 0, 1, 3, and 6 with six replicates each. (CSV) [file pone.0318416.s003.csv]

Treatment	Replicate	Day	Nitrate	Phosphorus	Ammonium	pH	Conductivity	Temperature	BOD	Chlorophyll	Microcystiscellcount
Control	1	0	29	1.5	2.8	7.77	917	25.4	500	84.8242	600000
Control	2	0	31	2.1	2.1	7.69	901	25.2	540	80.9308	600000
Control	3	0	25	1.8	2.1	7.69	899	25.1	460	72.264	600000
Control	4	0	27	2	2	7.67	898	24.9	440	90.2752	600000
Control	5	0	23	2.1	2.3	7.65	928	24.9	480	89.2882	600000
Control	6	0	25	2.2	2.3	7.66	930	24.9	440	85.55	600000
Biochar	1	0	27	1.7	2.4	7.76	966	25.2	480	65.8022	600000
Biochar	2	0	29	1.5	2.7	7.89	1010	25	420	78.1814	600000
Biochar	3	0	27	2.1	3	8.31	1011	25	600	74.9128	600000
Biochar	4	0	18	2.8	2.3	8.52	1010	25	320	88.4746	600000
Biochar	5	0	24	2	1.7	8.41	985	24.9	460	72.4388	600000
Biochar	6	0	22	2.1	1.8	8.02	954	25.1	500	69.8984	600000
Biochar+Bacteria	1	0	22	2.4	3.8	7.77	998	24.9	420	84.362	600000
Biochar+Bacteria	2	0	25	2.1	3	7.57	974	24.9	500	80.2792	600000
Biochar+Bacteria	3	0	25	1.8	3.1	7.57	1010	24.9	760	88.8972	600000
Biochar+Bacteria	4	0	23	2.5	2.6	7.6	938	24.7	380	89.7936	600000
Biochar+Bacteria	5	0	25	2.2	2.2	7.58	981	24.6	440	86.5432	600000
Biochar+Bacteria	6	0	18	2.2	2.8	7.61	966	24.7	460	84.524	600000
Control	1	3	28	1.6	0	7.96	942	26.4	680	47.5498	292000
Control	2	3	26	1	0.4	9.02	881	26.3	720	52.6428	630000
Control	3	3	25	1	0.1	8.65	889	25.8	720	56.9856	712000
Control	4	3	24	1.1	0.5	9.14	886	25.8	740	45.8284	332000
Control	5	3	22	1.2	0.5	8.31	911	25.7	720	58.2954	392000
Control	6	3	27	1.6	0.6	9.11	912	25.9	740	43.1528	344000
Biochar	1	3	29	6.1	1.6	8.7	1346	26.2	740	50.553	292000
Biochar	2	3	27	6.8	1.4	9.09	1786	26.1	720	52.9162	270000
Biochar	3	3	31	10.6	0.4	9.44	2080	27	740	44.6702	418000
Biochar	4	3	43	11	1.5	9.19	1925	26.3	720	42.6906	256000
Biochar	5	3	33	6.8	0.8	9.19	1586	26.2	740	41.7608	290000
Biochar	6	3	27	6.8	0.3	9.22	1290	27.3	740	39.0438	138000
Biochar+Bacteria	1	3	23	7.1	12.9	8.31	1349	26.8	740	48.085	64000
Biochar+Bacteria	2	3	20	5.1	10.6	8	1223	26.4	820	57.432	40000
Biochar+Bacteria	3	3	26	5.5	11.8	8.42	1343	26.8	640	38.7838	74000
Biochar+Bacteria	4	3	20	3.7	6.2	8.07	1139	26.2	720	51.8384	152000
Biochar+Bacteria	5	3	25	5	10.1	8.46	1319	26.9	740	47.621	182000
Biochar+Bacteria	6	3	25	6.2	10.8	8.46	1364	26.4	740	48.725	138000
Control	1	6	22	0.3	0.3	7.83	947	25.2	700	50.405	614000
Control	2	6	26	0.2	0	7.92	907	24.8	720	55.4158	90000
Control	3	6	18	0.3	0.2	7.79	907	25	720	49.9276	572000
Control	4	6	28	0.3	0.1	7.79	909	24.8	700	49.5854	176000
Control	5	6	23	0.6	0.7	7.68	927	25	720	59.6764	244000
Control	6	6	23	0.3	0.4	7.77	929	24.9	700	46.1596	846000
Biochar	1	6	29	7.9	1.9	8.53	1508	25.8	720	57.014	88000
Biochar	2	6	32	9.7	2.2	9.01	1982	25.8	700	53.9416	96000
Biochar	3	6	33	12.4	1	9.26	2300	25.9	700	47.4864	266000
Biochar	4	6	40	15.4	1.8	9.1	2090	25.9	720	40.524	330000
Biochar	5	6	36	10	1.4	9.09	1742	25.9	720	52.6732	210000
Biochar	6	6	30	8.5	1.1	8.74	1412	26	720	54.078	600000
Biochar+Bacteria	1	6	13	10.3	15.8	8.34	1440	25.9	720	44.957	2000
Biochar+Bacteria	2	6	17	7.5	12.7	7.98	1305	25.9	720	34.662	98000
Biochar+Bacteria	3	6	14	9.7	15.1	8.45	1443	25.9	700	44.9174	32000
Biochar+Bacteria	4	6	16	7.2	9.1	8.01	1223	25.9	740	46.9512	152000
Biochar+Bacteria	5	6	11	8.7	13.4	8.49	1404	25.9	700	44.3992	192000
Biochar+Bacteria	6	6	13	9.2	14	8.49	1457	26	680	41.0386	6000
